# Supplementary material for: Development of anoikis-related genes signature to predict the prognosis in gastric cancer patients
Source: Front Oncol. 2023 Jan 12;12:1096608. doi: 10.3389/fonc.2022.1096608 (PMC9878391; doi:10.3389/fonc.2022.1096608)
Supplement: Supplementary file 1 [file Table_1.xlsx]

## Sheet: Sheet1
BRMS1
NECUT1
TAGLN
DYNLL2
ITPRIP
PRDX4
PRPF4B
TLN1
MIR145
CD44
CYCS
ABHD2
ABHD4
ABL1
ACP1
ACTG1
ADAMTSL1
ADCY10
AFAP1L1
AFP
AKT1
AKT2
AKT3
ANGPTL2
ANGPTL4
ANKRD13C
ANXA2
ANXA5
APOBEC3G
AR
ARHGDIA
ARHGDIB
ARHGEF7
ATF2
ATF4
BAD
BAG1
BAG4
BAK1
BAX
BCAR1
BCL2
BCL2L1
BCL2L11
BCL2L15
BCL2L2
BDNF
BID
BIN1
BIRC3
BIRC5
BMF
BMP6
BNIP3
BNIP3L
BRAF
BRCA2
BSG
BST2
BUB1
BUB3
CALR
CASP10
CASP2
CASP3
CASP6
CASP8
CASP9
CAV1
CBL
CCAR2
CCDC178
CCDC80
CCN1
CCN2
CCN6
CCND1
CCR7
CD151
CD24
CD36
CD63
CDC25C
CDC42
CDCP1
CDH1
CDH2
CDH3
CDK1
CDK11A
CDK11B
CDKN1A
CDKN1B
CDKN2A
CDKN3
CEACAM1
CEACAM3
CEACAM4
CEACAM5
CEACAM6
CEACAM8
CEBPB
CEMIP
CFLAR
CHEK2
CLDN1
CLU
COL13A1
COL4A2
CPEB2
CPT1A
CRABP2
CRYAB
CRYBA1
CSK
CSNK2A1
CSPG4
CTBP1
CTNNA1
CTNNB1
CTNND1
CTTN
CXCL12
CXCL8
CXCR4
DAP3
DAPK1
DAPK2
DLG1
DOCK1
E2F1
EDA2R
EDAR
EDIL3
EEF1A1
EEF2K
EGF
EGFR
EHMT2
EIF2AK3
ELANE
ELK1
ENDOG
EPHA2
EPHB6
ERBB2
ETV4
EZH2
EZR
F10
F3
FADD
FAS
FASLG
FASN
FBLIM1
FBXW7-AS1
FER
FGF2
FN1
FOXA1
FOXC2
FOXO3
GDF2
GKN1
GLI2
GLO1
GLUD1
GNE
GRHL2
GSK3B
HAVCR2
HGF
HIF1A
HK2
HMCN1
HMGA1
HMOX1
HOTAIR
HRAS
HSP90B1
HSPB1
HTRA1
ID2
IFI27
IGF1
IGF1R
IKBKG
IL6
ILK
INHBB
IQGAP1
IRF6
ITGA2
ITGA3
ITGA4
ITGA5
ITGA6
ITGA8
ITGAV
ITGB1
ITGB3
ITGB4
ITGB5
JUP
KDM3A
KDR
KL
KLF12
KRAS
KRT14
LAMA3
LAMB3
LAMC2
LATS1
LDHA
LGALS1
LGALS3
LMO3
LPAR1
LRP1
LTB4R2
LTF
MAD2L1
MALAT1
MAOA
MAP2K1
MAP2K2
MAP3K1
MAP3K7
MAPK1
MAPK11
MAPK3
MAPK8
MAVS
MCL1
MDM2
MET
MGAT5
MIR107
MIR10A
MIR124-1
MIR141
MIR181A1
MIR1827
MIR200A
MIR200B
MIR200C
MIR204
MIR21
MIR26A1
MIR30B
MIR30C1
MIR363
MIR525
MIR630
MMP11
MMP13
MMP2
MMP9
MNX1
MSLN
MTA1
MTDH
MTOR
MUC1
MYBBP1A
MYC
MYH9
MYO5A
NDRG1
NFE2L2
NGF
NKX2-1
NOTCH1
NOTCH3
NOX4
NQO1
NRAS
NTF3
NTRK1
NTRK2
NTRK3
OCLN
OGT
OLFM3
PAK1
PAK2
PAK3
PAK4
PARP1
PBK
PCNA
PDCD4
PDCD6IP
PDGFRB
PDK4
PDPK1
PHLDA2
PIK3C2B
PIK3CA
PIK3CB
PIK3CG
PIK3R1
PIK3R2
PIK3R3
PIN1
PIP5K1C
PITPNC1
PLAT
PLAU
PLAUR
PLG
PLK1
PPARG
PPP1R13B
PPP2CA
PPP2R1A
PPP2R2D
PPP2R5A
PRKACA
PRKCA
PRKCI
PRKCQ
PRKD1
PTEN
PTGS2
PTHLH
PTK2
PTK2B
PTK6
PTPN1
PTPN11
PTRH2
PXN
PYCARD
QSOX1
RAC1
RAC3
RACK1
RAD9A
RAF1
RANBP9
RB1
RBFOX2
RBL2
RELA
RHOA
RHOB
RHOC
RHOG
RHOQ
RIPK1
ROCK1
RPS6KA3
RPS6KB1
S100A4
S100A7
SATB1
SCRIB
SDCBP
SERPINA1
SERPINB1
SERPINE1
SESN1
SESN2
SESN3
SETD2
SFN
SFRP1
SH3GLB1
SHC1
SIK1
SIK2
SIRPA
SIRT1
SIRT3
SIRT6
SKP2
SLC2A1
SLC39A6
SLCO1B3
SMAD4
SMAD7
SMARCE1
SNAI2
SOD2
SP1
SPHK1
SPIB
SPINK1
SPP1
SRC
SRSF3
STAT3
STK11
STK38
TDGF1
TFDP1
TGFB1
THBS1
TIAM1
TIMP1
TLE1
TLE5
TLR3
TNC
TNFRSF10B
TNFRSF12A
TNFRSF1A
TNFSF10
TP53
TP63
TP73
TPM1
TRAF2
TRIM31
TSC2
TSG101
TUBB3
TWIST1
UBE2C
VEGFA
VPS37A
VTN
XAF1
XIAP
YAP1
YWHAZ
ZBTB7A
ZEB1
ZEB2
ZNF304
ZNF32
