# Supplementary material for: Development of anoikis-related genes signature to predict the prognosis in gastric cancer patients
Source: Front Oncol. 2023 Jan 12;12:1096608. doi: 10.3389/fonc.2022.1096608 (PMC9878391; doi:10.3389/fonc.2022.1096608)
Supplement: Supplementary file 2 [file Table_2.xls]

## Sheet: Sheet1
ID	Primer sequence(5'to3')（F）	Primer sequence(5'to3')（R）
β-actin	TGACGTGGACATCCGCAAAG	CTGGAAGGTGGACAGCGAGG
CD36	TGCAGCCTCATTTCCACCTT	AGGCCTTGGATGGAAGAACA
EZH2	GCGGATAAAGACCCCACCAA	GTTTCAGTCCCTGCTTCCCT
MMP11	ACACCTTTCGCTACCCACTG	TCCAGCGGTGCAATCTCATT
MSLN	CATCCCCTTCACCTACGAGC	GACGTCACATTCCACTTGCG
OLFM3	TGTGGGCTGTGTATGCAACT	TGCACTTCTCTTGGGGTAGC
PDK4	AGCCCAGATGACCAGAAAGC	CTGGGTCAACTGTACAGGCA
SERPINE1	CACAAATCAGACGGCAGCAC	TGAACATGCTGAGGGTGTCC
TFDP1	GACTCCTCACCTTGGTCTGC	TTTCCTCTGCACCTTCTCGC
TRAF2	AAGCCAAGTACCTGTGCTCC	AACACAGGCAGCACAGTTCT
